# Supplementary material for: A model-specific simplification of the Mouse Grimace Scale based on the pain response of intraperitoneal CCl4 injections
Source: Sci Rep. 2022 Jun 28;12:10910. doi: 10.1038/s41598-022-14852-0 (PMC9240072; doi:10.1038/s41598-022-14852-0)
Supplement: Supplementary file 1 — Supplementary Information 1. [file 41598_2022_14852_MOESM1_ESM.xlsx]

## Sheet: Tabelle1
Supplemental File 1.
Animal model:	CCl4 application of induction of liver fibrosis
Name of scientists responsible (r)/involved (i):	L. Ernst, M. Schulz, R. Tolba
institute:	Institute of Laboratory animal science RWTH Aachen
institution:	University Hospital Aachen
Title	severity assesment of CCl4 application in Mice
Background	CCl4 application for induction of liver fibrosis
Objectives	severity assessment, improvement of MGS set-up
Details of Study Design *	male C57Bl/6N (Janvier), 25g (+/- 2g)1: i.p. Control group with Mazola Oil,i.p. CCl4 treatment group with Mazola Oil, treatment 3 x times/week volume 50µl/injection, dosage of 0.6ml/kg bodyweight CCl4, randomisation of animals: randomizer.org; Germ oil (Mazola Peter Kölln GmbH & Co. KGaA, Elmshorn, Germany)
Inclusion/Exclusion Critereria	Exclusion criteria: animals suffering from unnormal health status not caused by the experiment (n=1); animals which have not learned the rotarod or burrowing (non responder) n=0
Experimental Procedures	i.p injection of oil mixed-CCl4/Oil, behavioral test: All behavioral test were performed in the housing room. Open Field (3 days/week), MGS (3 days/week 1h before and 1h after injection, cleaning and drying of MGS boxes in between, 10 min/fimling period , Rotarod (3 times/week each 3 runs a 2min (10 to 20 rpm), burrowing (over night after injection, 60 food pellets), nesting behavior (1 week/afte…
Ethical Statement *	Licence granted by the Governmental Animal Care and Use Committee LANUV NRW AZ: 84-02.04.2014.A417
Experimental animals, Housing and Husbandry *	Temperature varied from 20-23°C with a relative humidity of 45-60%. Drinking water was treated with UV-light, ozone, filtered and acidified. Water was given 75ml per week . Food was given ad libitum 67g mean +/- 2,3g (ssniff Spezialdiäten, Germany). Animals were single housed. Housing was performed in observation cages with a dimension of 30cm x 30cm x 40cm hight. The cage and bedding was changed…
Blinding	No blinding during performance of experiment; blinding during MGS scoring, and retrospective analysis
Sample Size *	n=12/group total n=24
Allocating animals to groups, Numbers Analysed	all animals have been weighted and randomized distributed on experimental and controll groups (n=12/group) randomizer.org
outcome	Severity assesment: deviations in behavior, liver metabolsim, Histology, IL-6, TNF-alpha, serum parameters, MGS Scores
Funding *	This study was supported in part by the German Research Council (Deutsche Forschungsgemeinschaft DFG TO 542/5-1) without any involvement of the funders in the study design, data collection and analysis, decision to publish, or the preparation of the article
justification for the number of animals used in any experimentation that is examined within your submission?	The group size was determined by a power analysis using G-Power Vers. 3.1
justification for why your study may only have included one sex of subject animals?	The choice of species and ex is based on the fact that our previous experience with the experimental induction of liver fibrosis is based on experiments with mice and other working groups in our environment or in the literature work with this species and sex and therefore give good comparability. With the models used so far, it is possible to cause liver injury that largely corresponds to human d…
justification for the breed/type/species of animal used in this study?	C57Bl/6N are widley used in the field of animal models on liver fibrosis
